# Supplementary material for: The Immune Response in Two Models of Traumatic Injury of the Immature Brain
Source: Cells. 2024 Sep 26;13(19):1612. doi: 10.3390/cells13191612 (PMC11475908; doi:10.3390/cells13191612)
Supplement: Supplementary file 1 [file cells-13-01612-s001.zip]

Archive with 1 entries (1 files):
- cells-3163313-supplementary.pdf
